# Supplementary material for: How the desert ant Cataglyphis fortis uses its nest hill for homing
Source: J Exp Biol. 2026 May 26;229(10):jeb252456. doi: 10.1242/jeb.252456 (PMC13286360; doi:10.1242/jeb.252456)
Supplement: Dataset 1. Raw data [file jexbio-229-252456-Dataset1.xlsx]

## Sheet: N1-1
Ant	Reached_Base	Reached_Top	Entered_Entrance		Turtousity (l/d)
1	yes	yes	yes		1.06
2	yes	yes	yes		1.01
3	yes	yes	yes		1.08
4	yes	yes	yes		1.05
5	yes	yes	yes		1.11
6	yes	yes	yes		1.02
7	yes	yes	yes		1.03
8	yes	yes	yes		1.05
9	yes	yes	yes		1.07
10	yes	yes	yes		1.02
11	yes	yes	yes		1.27
12	yes	yes	yes		1.02
13	yes	yes	yes		1.08
14	yes	yes	yes		1.03
15	yes	yes	yes		1.21
16	yes	yes	yes		1.18
17	yes	yes	yes		1.03
18	yes	yes	yes		1.07
19	yes	yes	yes		1.1
20	yes	yes	yes		1.04
21	yes	yes	yes		1.39
22	yes	yes	yes		1.26
23	yes	yes	yes		1.07
24	yes	yes	yes		1.12

## Sheet: N1-2
Ant	Reached_Base	Reached_Top	Entered_Entrance		Turtousity (l/d)
1	yes	yes	no		1.49
2	yes	yes	no		1.18
3	yes	yes	no		1.13
4	yes	yes	no		1.69
5	yes	yes	no		1.68
6	yes	yes	no		1.75
7	yes	yes	no		1.72
8	yes	yes	no		1.39
9	yes	yes	no		1.9
10	yes	yes	no		4.14
11	yes	yes	no		1.06
12	yes	yes	no		1.26
13	yes	yes	no		1.27
14	yes	yes	no		1.51
15	yes	yes	no		2.01
16	yes	yes	no		1.51
17	yes	yes	no		1.69
18	yes	yes	no		1.41
19	yes	yes	no		1.1
20	yes	yes	no		1.09
21	yes	yes	no		1.16
22	yes	yes	no		1.1
23	yes	yes	no		1.86

## Sheet: N1-3
Ant	Reached_Base	Reached_Top	Entered_Entrance		Turtousity (l/d)
1	yes	yes	no		1.94
2	yes	yes	no		1.34
3	yes	yes	no		1.62
4	yes	yes	no		1.78
5	yes	no			6.5
6	yes	no			1.66
7	no
8	no
9	no
10	no
11	no
12	no
13	no
14	no
15	no
16	no
17	no
18	no
19	no
20	no

## Sheet: N1-5
Ant	Reached_Base	Entered_Entrance		Turtousity (l/d)
1	yes	yes		1.96
2	yes	yes		3.25
3	yes	no		2.48
4	yes	no		1.52
5	yes	no		1.69
6	yes	no		1.54
7	yes	no		1.51
8	yes	no		3.65
9	yes	no		1.52
10	yes	no		1.37
11	no
12	no
13	no
14	no
15	no
16	no
17	no
18	no
19	no
20	no
21	no
22	no

## Sheet: N3-3
Ant	Reached_Base	Reached_Top	Entered_Entrance		Turtousity (l/d)
1	yes	yes	yes		1.07
2	yes	yes	yes		1.06
3	yes	yes	yes		1.07
4	yes	yes	yes		1.31
5	yes	yes	yes		1.01
6	yes	yes	yes		1.02
7	yes	yes	yes		1.05
8	yes	yes	yes		1.1
9	yes	yes	yes		1.07
10	yes	yes	yes		1.15
11	yes	yes	yes		1.04
12	yes	yes	yes		1.04
13	yes	yes	yes		1.22
14	yes	yes	yes		1.07
15	yes	yes	yes		1.23
16	yes	yes	yes		1.02
17	yes	yes	yes		1.07
18	yes	yes	yes		1.14
19	yes	yes	yes		1.3
20	yes	yes	yes		1.12
21	yes	yes	yes		1.1
22	yes	yes	yes		1.05
23	yes	yes	yes		1.1
24	yes	yes	yes		1.14

## Sheet: N3-4
Ant	Reached_Base	Reached_Top	Entered_Entrance		Turtousity (l/d)
1	yes	yes	no		1.19
2	yes	yes	no		3.32
3	yes	yes	no		1.14
4	yes	yes	no		1.15
5	yes	yes	no		1.17
6	yes	yes	no		1.24
7	yes	yes	no		3.42
9	yes	yes	no		1.13
10	yes	yes	no		1.23
11	yes	yes	no		1.18
12	yes	yes	no		1.51
13	yes	yes	no		1.21
15	yes	yes	no		1.23
16	yes	yes	no		2.5
17	yes	yes	no		1.11
18	yes	yes	no		1.09
19	yes	yes	no		1.16
20	yes	yes	no		1.17
21	yes	yes	no		1.18
22	yes	yes	no		1.26
23	yes	yes	no		1.29

## Sheet: N3-1
Ant	Reached_Base	Reached_Top	Entered_Entrance		Turtousity (l/d)
1	yes	yes	no		1.27
2	yes	yes	no		6.22
3	yes	yes	no		1.2
4	yes	yes	no		1.14
5	yes	yes	no		1.64
6	yes	yes	no		1.45
7	yes	yes	no		3.31
8	yes	yes	no		1.71
9	yes	no			1.21
10	yes	no			1.1
11	yes	no			1.18
12	yes	no			1.11
13	yes	no			1.27
14	yes	no			1.17
15	no
16	no
17	no
18	no
19	no
20	no

## Sheet: N5-5
Ant	Reached_Base	Entered_Entrance		Turtousity (l/d)
1	yes	yes		1.61
2	yes	yes		1.23
3	yes	yes		1.05
4	yes	yes		1.21
5	yes	yes		1.37
6	yes	yes		1.15
7	yes	yes		1.9
8	yes	yes		1.08
9	yes	yes		1.05
10	yes	yes		1.08
11	yes	yes		1.2
13	yes	yes		1.24
14	yes	yes		2.93
15	yes	yes		1.1
16	yes	yes		1.37
17	yes	yes		1.29
18	yes	yes		1.31
19	yes	yes		1.17
20	yes	yes		1.09
21	yes	yes		1.1
22	yes	yes		1.06
23	yes	yes		1.08
24	yes	yes		1.17

## Sheet: N5-2
Ant	Reached_Base	Reached_Top	Entered_Entrance
1	yes	no	N/A
2	no
3	no
4	no
5	no
6	no
7	no
9	no
10	no
11	no
12	no
13	no
14	no
15	no
16	no
17	no
18	no
19	no
20	no
22	no
23	no
24	no
